# Supplementary material for: The Canadian Association of Gastroenterology’s New Climate Change Committee
Source: J Can Assoc Gastroenterol. 2024 Feb 21;7(2):135–6. doi: 10.1093/jcag/gwae006 (PMC10999766; doi:10.1093/jcag/gwae006)
Supplement: gwae006_suppl_Supplementary_Materials [file gwae006_suppl_supplementary_materials.zip]

Archive with 14 entries (14 files):
- ICMJE_Yanofsky.docx
- CAGSymbol-1Colour-Red.png
- ICMJE_Armstrong.docx
- ICMJE_Cheyne.docx
- ICMJE_Galts.docx
- ICMJE_Leddin.docx
- ICMJE_Leontiadis.docx
- ICMJE_McGrath.docx
- ICMJE_Pray.docx
- ICMJE_Sadowski.docx
- ICMJE_Shahidi.docx
- ICMJE_Sinclair.docx
- ICMJE_Singh.docx
- ICMJE_Tse.docx
